# Supplementary material for: Clinical and Molecular Differences Suggest Different Responses to Immune Checkpoint Inhibitors in Microsatellite-Stable Solid Tumors with High Tumor Mutational Burden
Source: Cancers (Basel). 2025 Aug 16;17(16):2673. doi: 10.3390/cancers17162673 (PMC12384169; doi:10.3390/cancers17162673)
Supplement: Supplementary file 1 [file cancers-17-02673-s001.zip]

Archive with 2 entries (2 files):
- Supplementary Table S1 Pathways.pdf
- Supplementary Table S2 Genes.pdf
